# Supplementary material for: Autophagy in hepatic ischemia–reperfusion injury
Source: Cell Death Discov. 2023 Apr 5;9:115. doi: 10.1038/s41420-023-01387-0 (PMC10076300; doi:10.1038/s41420-023-01387-0)
Supplement: Supplementary file 1 — Raw data [file 41420_2023_1387_MOESM1_ESM.xls]

## Sheet: Sheet1
Object	Focus	I/A	R	Pathway	Therapeutic strategy	Effect of autophagy	Autophagic inhibitors	Refs.
C57BL/6 mice	Alcoholic fatty liver (AFL)	60min	5h	Sirtuin 1 (SIRT1)	2-Methoxyestradiol (2-ME2)	protective		H-I. Cho, M-J. Seo, S-M. Lee, 2-Methoxyestradiol protects against ischemia/reperfusion injury in alcoholic fatty liver by enhancing sirtuin 1-mediated autophagy, Biochemical Pharmacology (2017), doi: http://dx.doi.org/10.1016/j.bcp.2017.02.008
Male inbred Lewis rats	无	60min，90min	1, 6,12, 24, 36, and 48 h	p38, JNK and ERK	7,8-dihydroxycoumarin	protective		Zhu, Hai-Yang, Hong-Wei Gao和Shu-Feng Zhang. 《7,8-dihydroxycoumarin has a dual mechanism of action in hepatic ischemia reperfusion injury》. International Journal of Clinical and Experimental Pathology 8, 期 9 (2015年9月1日): 10121–29.
male Balb/c mice	无	60min	6, 12, and 24 h	Nrf2 pathway；HIF1α/BNIP3/Bcl-2 pathway	15-Deoxy-Δ12,14-prostaglandin J2 (15d-PGJ2)	detrimental		Chen, Kan, Jing-Jing Li, Sai-Nan Li, Jiao Feng, Tong Liu, Fan Wang, Wei-Qi Dai, 等. 《15-Deoxy-Δ12,14-Prostaglandin J2 Alleviates Hepatic Ischemia-Reperfusion Injury in Mice via Inducing Antioxidant Response and Inhibiting Apoptosis and Autophagy》. Acta Pharmacologica Sinica 38, 期 5 (2017年5月): 672–87. https://doi.org/10.1038/aps.2016.108.
male SD rats	无	60min	3 and 24 h	NLRP3 inflammasome pathway	25-Hydroxycholesterol (25HC)	protective		Cao, Qin, Jun Luo, Yan Xiong, Zhongzhong Liu和Qifa Ye. 《25-Hydroxycholesterol Mitigates Hepatic Ischemia Reperfusion Injury via Mediating Mitophagy》. International Immunopharmacology 96 (2021年7月): 107643. https://doi.org/10.1016/j.intimp.2021.107643.
AML12 mouse hepatocyte cell line; male BALB/c mice	无	0，0.25，0.5，1，3h（in vitro）；45min（in vivo）	0，1，3，5，24h（in vitro）；3，6，12，24h（in vivo）	AMPK pathway	Everolimus	protective		Lee, S. C., K. H. Kim, O. H. Kim, S. K. Lee和S. J. Kim. 《Activation of Autophagy by Everolimus Confers Hepatoprotection Against Ischemia-Reperfusion Injury》. American Journal of Transplantation: Official Journal of the American Society of Transplantation and the American Society of Transplant Surgeons 16, 期 7 (2016年7月): 2042–54. https://doi.org/10.1111/ajt.13729.
Male C57BL/6J mice	Age-Dependent	30, 60, 90 min	0h	peroxisome proliferatoractivated receptor-gamma (PPARγ)	rosiglitazone	protective		Shin, Thomas, Satoshi Kuboki, Nadine Huber, Thorsten Eismann, Elizabeth Galloway, Rebecca Schuster, John Blanchard, Timothy A. Pritts和Alex B. Lentsch. 《Activation of Peroxisome Proliferator-Activated Receptor-γ During Hepatic Ischemia is Age-Dependent》. The Journal of surgical research 147, 期 2 (2008年6月15日): 200–205. https://doi.org/10.1016/j.jss.2008.02.004.
Bama miniature pigs	laparoscopic hepatectomies	60 min	1, 3, and 7 d	p-mTOR, Beclin1,ATG5, ATG12, LC3-II, P62	Adipose-derived stem cells (ADSCs)	detrimental		Ge, Yansong, Qianzhen Zhang, Zhihui Jiao, Hui Li, Ge Bai和Hongbin Wang. 《Adipose-Derived Stem Cells Reduce Liver Oxidative Stress and Autophagy Induced by Ischemia-Reperfusion and Hepatectomy Injury in Swine》. Life Sciences 214 (2018年12月): 62–69. https://doi.org/10.1016/j.lfs.2018.10.054.
L02 cells; C57BL/6 mice	Age-Dependent	24h(in vitro);60min(in vivo)	2h(in vitro);30, 60 min(in vivo)	EIF2α-parkin pathway	autophagy inhibitor chloroquine (CQ) and the autophagy activator rapamycin	protective		Li, Yang, Dan-yun Ruan, Chang-chang Jia, Jun Zheng, Guo-ying Wang, Hui Zhao, Qing Yang, 等. 《Aging aggravates hepatic ischemia-reperfusion injury in mice by impairing mitophagy with the involvement of the EIF2α-parkin pathway》. Aging (Albany NY) 10, 期 8 (2018年8月8日): 1902–20. https://doi.org/10.18632/aging.101511.
male C57BL/6 mice	无	4h(in vitro);90min(in vivo)	2h(in vitro);6,12h(in vivo)	LKB1/AMPK/mTOR pathway	Alda-1	protective		Li, Meng, Min Xu, Jichang Li, Lili Chen, Dongwei Xu, Ying Tong, Jianjun Zhang, Hailong Wu, Xiaoni Kong和Qiang Xia. 《Alda-1 Ameliorates Liver Ischemia-Reperfusion Injury by Activating Aldehyde Dehydrogenase 2 and Enhancing Autophagy in Mice》. Journal of Immunology Research 2018 (2018年12月24日): 9807139. https://doi.org/10.1155/2018/9807139.
Male Balb/c mice	无	60 min	2, 8, and 24 h	JNK pathway	Oleanolic acid(OA)	detrimental		Wang, Wenwen, Liwei Wu, Jingjing Li, Jie Ji, Kan Chen, Qiang Yu, Sainan Li, 等. 《Alleviation of Hepatic Ischemia Reperfusion Injury by Oleanolic Acid Pretreating via Reducing HMGB1 Release and Inhibiting Apoptosis and Autophagy》. Mediators of Inflammation 2019 (2019年6月18日): 3240713. https://doi.org/10.1155/2019/3240713.
Homozygous (obese, Ob) Zucker rats	fatty liver graft cold storage	24h	2h	AMPK pathway	melatonin and trimetazidine	protective		Zaouali, Mohamed Amine, Eleonora Boncompagni, Russel J. Reiter, Mohamed Bejaoui, Isabel Freitas, Eirini Pantazi, Emma Folch-Puy, Hassen Ben Abdennebi, Francisco A. Garcia-Gil和Joan Roselló-Catafau. 《AMPK Involvement in Endoplasmic Reticulum Stress and Autophagy Modulation after Fatty Liver Graft Preservation: A Role for Melatonin and Trimetazidine Cocktail》. Journal of Pineal Research 55, 期 1 (201…
Male Balb/C mice	无	60 min	2, 8 and 24 h	ROS/MAPK Signal Pathways	astaxanthin (ASX)	detrimental		Li, Jingjing, Fan Wang, Yujing Xia, Weiqi Dai, Kan Chen, Sainan Li, Tong Liu, 等. 《Astaxanthin Pretreatment Attenuates Hepatic Ischemia Reperfusion-Induced Apoptosis and Autophagy via the ROS/MAPK Pathway in Mice》. Marine Drugs 13, 期 6 (2015年5月27日): 3368–87. https://doi.org/10.3390/md13063368.
male Brown-Norway rats	orthotopic liver transplantation	2h	24h	PINK1/Parkin pathway	Augmenter of liver regeneration (ALR)	protective		Kong, Wei-Ning, Wen Li, Chun Bai, Yuan Dong, Yuan Wu和Wei An. 《Augmenter of Liver Regeneration-Mediated Mitophagy Protects against Hepatic Ischemia/Reperfusion Injury》. American Journal of Transplantation: Official Journal of the American Society of Transplantation and the American Society of Transplant Surgeons 22, 期 1 (2022年1月): 130–43. https://doi.org/10.1111/ajt.16757.
AML12 cell line; C57BL/6 mice	无	0,3,6,12,24h(in vitro);60 min(in vivo)	0(in vitro);6 h(in vivo)	mTOR pathway	Helix B surface peptide (HBSP)	protective		Tan, Rumeng, Hongzhe Tian, Bo Yang, Bo Zhang, Chen Dai, Zhenyi Han, Meixi Wang, 等. 《Autophagy and Akt in the Protective Effect of Erythropoietin Helix B Surface Peptide against Hepatic Ischaemia/Reperfusion Injury in Mice》. Scientific Reports 8, 期 1 (2018年10月2日): 14703. https://doi.org/10.1038/s41598-018-33028-3.
patients	Pre-operative chemotherapy for colorectal liver metastases	未提及	未提及	Bcl-2,Beclin 1,LC3-II	Ischemic preconditioning (IP)	protective	无	Esposti, Davide Degli, Marie-Charlotte Domart, Mylène Sebagh, Francis Harper, Gérard Pierron, Catherine Brenner和Antoinette Lemoine. 《Autophagy Is Induced by Ischemic Preconditioning in Human Livers Formerly Treated by Chemotherapy to Limit Necrosis》. Autophagy 6, 期 1 (2010年1月): 172–74. https://doi.org/10.4161/auto.6.1.10699.
male C57BL/6 mice hepatocytes;male C57BL/6 mice	age-dependent	2h(in vitro);0，120min(in vivo)	2h(in vitro);20，60min(in vivo)	calpain 2,Atg4B,Beclin-1,Atg3	无	protective	无	Wang, Jin-Hee, In-Sook Ahn, Trevan D. Fischer, Jae-Il Byeon, William A. Dunn, Kevin E. Behrns, Christiaan Leeuwenburgh和Jae-Sung Kim. 《Autophagy Suppresses Age-Dependent Ischemia and Reperfusion Injury in Livers of Mice》. Gastroenterology 141, 期 6 (2011年12月): 2188-2199.e6. https://doi.org/10.1053/j.gastro.2011.08.005.
Primary rat hepatocytes;Male inbred Sprague Dawley rats		6 h(in vitro);60 min(in vivo)	2h(in vitro);1,6 h(in vivo)	Heme oxygenase-1 (HO-1)	Baicalein	protective	3-methyladenine (3-MA)；tin protoporphyrin IX (SnPP)；Atg7 siRNA；HO-1 siRNA	Liu, Anding, Liang Huang, Enshuang Guo, Renlong Li, Jiankun Yang, Anyi Li, Yan Yang, 等. 《Baicalein Pretreatment Reduces Liver Ischemia/Reperfusion Injury via Induction of Autophagy in Rats》. Scientific Reports 6 (2016年5月6日): 25042. https://doi.org/10.1038/srep25042.
male Balb/c mice	无	45 min	2, 8, and 24 h	P38 and JnK pathways	Beraprost(BPS)	detrimental	无	Deng, Jingfan, Jiao Feng, Tong Liu, Xiya Lu, Wenwen Wang, Ning Liu, Yang Lv, Qing Liu, Chuanyong Guo和Yingqun Zhou. 《Beraprost Sodium Preconditioning Prevents Inflammation, Apoptosis, and Autophagy during Hepatic Ischemia-Reperfusion Injury in Mice via the P38 and JNK Pathways》. Drug Design, Development and Therapy 12 (2018年): 4067–82. https://doi.org/10.2147/DDDT.S182292.
male Wistar rats	orthotopic liver transplantation(OLT)	20-25 min	6h	Sirt1/FoxO3a signaling pathway	berberine (BBR)	protective	Sirt1 inhibitor (EX527)	Lin, Yuanbang, Mingwei Sheng, Yiqi Weng, Rubin Xu, Ning Lu, Hongyin Du和Wenli Yu. 《Berberine Protects against Ischemia/Reperfusion Injury after Orthotopic Liver Transplantation via Activating Sirt1/FoxO3α Induced Autophagy》. Biochemical and Biophysical Research Communications 483, 期 2 (2017年2月5日): 885–91. https://doi.org/10.1016/j.bbrc.2017.01.028.
male Wistar rats	Steatotic;orthotropic liver transplantation	15±3min	6h	LC3II/LC3I, p62, and Beclin1	berberine (BBR)	detrimental	Thapsigargin	Zhang, Nan, Mingwei Sheng, Man Wu, Xinyue Zhang, Yijie Ding, Yuanbang Lin, Wenli Yu, Shusen Wang和Hongyin Du. 《Berberine Protects Steatotic Donor Undergoing Liver Transplantation via Inhibiting Endoplasmic Reticulum Stress-Mediated Reticulophagy》. Experimental Biology and Medicine (Maywood, N.J.) 244, 期 18 (2019年12月): 1695–1704. https://doi.org/10.1177/1535370219878651.
male Wistar albino rats	无	30 min	24h	HMGB1/ TLR4/NF-κB signaling pathway	Berberine-loaded nanostructured lipid（NLC BBR）	protective	无	Gendy, Abdallah M., Mohamed R. Elnagar, Mona M. Allam, Mohamed R. Mousa, Ahmed E. Khodir, Alaadin E. El-Haddad, Osama S. Elnahas, Sahar M. Fayez和Shereen S. El-Mancy. 《Berberine-Loaded Nanostructured Lipid Carriers Mitigate Warm Hepatic Ischemia/Reperfusion-Induced Lesion through Modulation of HMGB1/TLR4/NF-ΚB Signaling and Autophagy》. Biomedicine & Pharmacotherapy = Biomedecine & Pharmacotherapie…
Male Balb/c mice	无	24h(in vitro);60 min(in vivo)	2h(in vitro);2, 8 and 24 h(in vivo)	PPAR-γ Pathway	Bergenin	detrimental	无	Xiang, Shihao, Kan Chen, Ling Xu, Ting Wang和Chuanyong Guo. 《Bergenin Exerts Hepatoprotective Effects by Inhibiting the Release of Inflammatory Factors, Apoptosis and Autophagy via the PPAR-γ Pathway》. Drug Design, Development and Therapy 14 (2020年): 129–43. https://doi.org/10.2147/DDDT.S229063.
AML12 cell line;male C57BL/6 mice	无	24h(in vitro);60min(in vivo)	100min(in vitro);6h(in vivo)	LC3-II,Beclin1	Bone Marrow Mesenchymal Stem Cell‐Derived Hepatocyte‐like Cell Exosomes(MSCHeps‐Exo)	protective	无	Yang, Bo, Wu Duan, Lai Wei, Yuanyuan Zhao, Zhenyi Han, Jin Wang, Meixi Wang, 等. 《Bone Marrow Mesenchymal Stem Cell-Derived Hepatocyte-Like Cell Exosomes Reduce Hepatic Ischemia/Reperfusion Injury by Enhancing Autophagy》. Stem Cells and Development 29, 期 6 (2020年3月15日): 372–79. https://doi.org/10.1089/scd.2019.0194.
WT counterparts C57BL/6J mice；Male CaMKIV KO mice；CaMKK KO mice；Mouse hepatocytes		0.5,1,2,4,6,24h(in vitro);60 min(in vivo)	30min(in vitro);6h(in vivo)	LC3B-I,LC3B-II,beclin 1	calcium/calmodulin-dependent protein kinase IV(CaMK IV)	protective	CREB	Evankovich, John, Ruilin Zhang, Jon S. Cardinal, Lemeng Zhang, Junda Chen, Hai Huang, Donna Beer-Stolz, Timothy R. Billiar, Matthew R. Rosengart和Allan Tsung. 《Calcium/Calmodulin-Dependent Protein Kinase IV Limits Organ Damage in Hepatic Ischemia-Reperfusion Injury through Induction of Autophagy》. American Journal of Physiology. Gastrointestinal and Liver Physiology 303, 期 2 (2012年7月15日): G189-198…
Mouse hepatocytes;human liver tissues;Male C57BL/6J mice	fatty livers	4 h(in vitro);1 h(in vivo)	2h(in vitro);24 h(in vivo)	Atg3 and Atg7	Calpain 2（detrimental）	protective	3-MA	Zhao, Q., Z. Guo, W. Deng, S. Fu, C. Zhang, M. Chen, W. Ju, D. Wang和X. He. 《Calpain 2-Mediated Autophagy Defect Increases Susceptibility of Fatty Livers to Ischemia-Reperfusion Injury》. Cell Death & Disease 7 (2016年4月14日): e2186. https://doi.org/10.1038/cddis.2016.66.
Mouse hepatocytes;male C57BL/6 mice	无	4 h(in vitro);45min(in vivo)	2h(in vitro);60min(in vivo)	LC3-II,Atg7 and Beclin-1	Carbamazepine (CBZ)	protective	无	Kim, Jae-Sung, Jin-Hee Wang, Thomas G. Biel, Do-Sung Kim, Joseph A. Flores-Toro, Richa Vijayvargiya, Ivan Zendejas和Kevin E. Behrns. 《Carbamazepine Suppresses Calpain-Mediated Autophagy Impairment after Ischemia/Reperfusion in Mouse Livers》. Toxicology and Applied Pharmacology 273, 期 3 (2013年12月15日): 600–610. https://doi.org/10.1016/j.taap.2013.10.006.
hepatocytesC57BL/6 mice hepatocytes	无	1h	0,1,3,6,12,24h	CD36/ATG7 axis	CD5‑like (CD5L)	protective	siRNA	Li, Junjian, Wei Lin和Lei Zhuang. 《CD5L-induced activation of autophagy is associated with hepatoprotection in ischemic reperfusion injury via the CD36/ATG7 axis》. Experimental and Therapeutic Medicine 19, 期 4 (2020年4月): 2588–96. https://doi.org/10.3892/etm.2020.8497.
Mouse hepatocytes;Male C57BL/6 mice	无	10h(in vitro);60min(in vivo)	2,6,8,12h(in vitro);6,24 h(in vivo)	beclin1-phosphatidylinositol 3-kinase class III (PI3KC3)	Cyclic guanosine monophosphate–adenosine monophosphate (cGAMP) synthase (cGAS)	protective	cGAS knockout	Lei, Zhao, Meihong Deng, Zhongjie Yi, Qian Sun, Richard A. Shapiro, Hongbo Xu, Tunliang Li, 等. 《CGAS-Mediated Autophagy Protects the Liver from Ischemia-Reperfusion Injury Independently of STING》. American Journal of Physiology. Gastrointestinal and Liver Physiology 314, 期 6 (2018年6月1日): G655–67. https://doi.org/10.1152/ajpgi.00326.2017.
Male C57BL/6, C3H/HeOuJ, and C3H/HeJ mice;Male Sprague-Dawley rats	无	20h(in vitro);60 min(in vivo)	0h(in vitro);6 h(in vivo)	MAPK,JNK, ERK, and p38	Cisplatin	protective	无	Cardinal, Jon, Pinhua Pan, Rajeev Dhupar, Mark Ross, Atsunori Nakao, Michael Lotze, Timothy Billiar, David Geller和Allan Tsung. 《Cisplatin Prevents High Mobility Group Box 1 Release and Is Protective in a Murine Model of Hepatic Ischemia/Reperfusion Injury》. Hepatology (Baltimore, Md.) 50, 期 2 (2009年8月): 565–74. https://doi.org/10.1002/hep.23021.
Male C57BL/6 mice	Old livers	90 min	6 h	LC3B，p62	Combined ischemic and rapamycin preconditioning	protective	3methyladenine (3-MA)	Jiang, Tao, Feng Zhan, Zhuqing Rao, Xiongxiong Pan, Weizhe Zhong, Yu Sun, Ping Wang, Ling Lu, Haoming Zhou和Xuehao Wang. 《Combined Ischemic and Rapamycin Preconditioning Alleviated Liver Ischemia and Reperfusion Injury by Restoring Autophagy in Aged Mice》. International Immunopharmacology 74 (2019年9月): 105711. https://doi.org/10.1016/j.intimp.2019.105711.
patients	colorectal liver metastases	15 to 75 min	57 to 125 min	beclin 1,Bcl-2,LC3-I,LC3-II	5-fluorouracil;oxaliplatin and/ or irinotecan and/or avastin	protective	无	Domart, Marie-Charlotte, Davide Degli Esposti, Mylène Sebagh, Natalia Olaya, Francis Harper, Gérard Pierron, Brigitte Franc, 等. 《Concurrent Induction of Necrosis, Apoptosis, and Autophagy in Ischemic Preconditioned Human Livers Formerly Treated by Chemotherapy》. Journal of Hepatology 51, 期 5 (2009年11月): 881–89. https://doi.org/10.1016/j.jhep.2009.06.028.
Human hepatocytes;male C57BL/6 J mice	无	0,15min(human);0,2h(in vitro);0,30 min(in vivo)	5,15min(human);0,20,60min(in vitro);0,20,40 min(in vivo)	Beclin-1, ATG7, and ATG125	calpastatin (CAST) overexpression	protective	无	Flores-Toro, Joseph, Sung-Kook Chun, Jun-Kyu Shin, Joan Campbell, Melissa Lichtenberger, William Chapman, Ivan Zendejas, Kevin Behrns, Christiaan Leeuwenburgh和Jae-Sung Kim. 《Critical Roles of Calpastatin in Ischemia/Reperfusion Injury in Aged Livers》. Cells 10, 期 8 (2021年7月23日): 1863. https://doi.org/10.3390/cells10081863.
Rats liver sinusoidal endothelial cells;Male Wistar rats livers	无	6,12,24h(in vitro);16h(in vivo)	2h(in vitro);2h(in vivo)	Rab7,Atg7,LC3-II,p62,Kruppel-like Factor 2 (KLF2)	statins	protective	chloroquine,Bafilomycin	Guixé-Muntet, Sergi, Fernanda Cristina de Mesquita, Sergi Vila, Virginia Hernández-Gea, Carmen Peralta, Juan Carlos García-Pagán, Jaime Bosch和Jordi Gracia-Sancho. 《Cross-Talk between Autophagy and KLF2 Determines Endothelial Cell Phenotype and Microvascular Function in Acute Liver Injury》. Journal of Hepatology 66, 期 1 (2017年1月): 86–94. https://doi.org/10.1016/j.jhep.2016.07.051.
mice hepatocytes;DJ-1 KO (Dj-1-/-) mice,WT mice	无	4h(in vitro);90min(in vivo)	6h(in vitro);6h(in vivo)	PINK1,PARKIN	Dj-1 knockout	protective	3-methyladenine，chloroquine	Xu, Min, Hualian Hang, Miao Huang, Jichang Li, Dongwei Xu, Junzhe Jiao, Fang Wang, 等. 《DJ-1 Deficiency in Hepatocytes Improves Liver Ischemia-Reperfusion Injury by Enhancing Mitophagy》. Cellular and Molecular Gastroenterology and Hepatology 12, 期 2 (2021年): 567–84. https://doi.org/10.1016/j.jcmgh.2021.03.007.
Human liver cell line L-02 ;wild-type or TRPM2-KO C57BL/6 mice	无	4h(in vitro);90min(in vivo)	12,24,48h(in vitro);6h(in vivo)	NLRP3 inflammasome pathway	knockout of TRPM2	protective	rapamycin	Zhang, Tao, Wenqi Huang和Yi Ma. 《Down-Regulation of TRPM2 Attenuates Hepatic Ischemia/Reperfusion Injury through Activation of Autophagy and Inhibition of NLRP3 Inflammasome Pathway》. International Immunopharmacology 104 (2022年3月): 108443. https://doi.org/10.1016/j.intimp.2021.108443.
Male inbred Lewis rats	无	60,90 min	0.5,6,24,48h	extracellular signal-regulated kinase (ERK), c-Jun N-terminal kinase (JNK) and p38	chloroquine(dual）	protective	chloroquine	Fang, H., A. Liu, U. Dahmen和O. Dirsch. 《Dual Role of Chloroquine in Liver Ischemia Reperfusion Injury: Reduction of Liver Damage in Early Phase, but Aggravation in Late Phase》. Cell Death & Disease 4 (2013年6月27日): e694. https://doi.org/10.1038/cddis.2013.225.
Male C57BL/6 mice	无	60 min	3,6,24 h	p38 MAPK pathway	Nitric oxide (NO)；Ischemic preconditioning (IPC)	protective	Chloroquine (CQ)	Shin, Jun-Kyu, Jung-Woo Kang和Sun-Mee Lee. 《Enhanced Nitric Oxide-Mediated Autophagy Contributes to the Hepatoprotective Effects of Ischemic Preconditioning during Ischemia and Reperfusion》. Nitric Oxide: Biology and Chemistry 58 (2016年8月31日): 10–19. https://doi.org/10.1016/j.niox.2016.05.007.
Male Balb/c mice	无	45 min	4 h, 8 h, and 16 h	HMGB1/TLR4/NF-κB𝜅axis	Ethyl pyruvate	detrimental	Ethyl pyruvate	Shen, Miao, Jie Lu, Weiqi Dai, Fan Wang, Ling Xu, Kan Chen, Lei He, 等. 《Ethyl Pyruvate Ameliorates Hepatic Ischemia-Reperfusion Injury by Inhibiting Intrinsic Pathway of Apoptosis and Autophagy》. Mediators of Inflammation 2013 (2013年): 461536. https://doi.org/10.1155/2013/461536.
Male C57 mice	无	90 min	1 h, 6 h and 24 h	ATG5/ATG12 complex	EVA1A	protective	3MA	Wang, Ziyi, Sheng Han, Xuejiao Chen, Xiangdong Li, Nan Xia和Liyong Pu. 《Eva1a Inhibits NLRP3 Activation to Reduce Liver Ischemia-Reperfusion Injury via Inducing Autophagy in Kupffer Cells》. Molecular Immunology 132 (2021年4月): 82–92. https://doi.org/10.1016/j.molimm.2021.01.028.
hepatic BRL-3A cells	无	4 h	1 h	Frizzled-2/Wnt5a pathway	Frizzled-2 siRNA	protective	overexpression of Frizzled-2	Hu, Xiang, Chenjie Zhou, Guolin He, Yuan Cheng, MingXin Pan和Yi Gao. 《Frizzled-2 small interfering RNA protects hepatic BRL-3A cells against Hypoxia / Reoxygenation via modulation of autophagy》. The Turkish Journal of Gastroenterology 31, 期 2 (2020年2月): 167–79. https://doi.org/10.5152/tjg.2020.18507.
male Sprague-Dawley rats	无	60 min	24 h	p38MAPK/mTOR pathway	heat shock pretreatment (HSP)	protective	3-methyladenine (3-MA)	Qiao, Peng-Fei, Lei Yao, Xin-Chen Zhang, Guo-Dong Li和De-Quan Wu. 《Heat shock pretreatment improves stem cell repair following ischemia-reperfusion injury via autophagy》. World Journal of Gastroenterology 21, 期 45 (2015年12月7日): 12822–34. https://doi.org/10.3748/wjg.v21.i45.12822.
C57BL/6 mice liver	Orthotopic liver transplantation (OLT)	20 h	6 h	SIRT1/LC3B signaling pathway	heme oxygenase-1(HO-1)	protective	EX527	Nakamura, Kojiro, Shoichi Kageyama, Shi Yue, Jing Huang, Takehiro Fujii, Bibo Ke, Rebecca A. Sosa, 等. 《Heme Oxygenase-1 Regulates Sirtuin-1-Autophagy Pathway in Liver Transplantation: From Mouse to Human》. American Journal of Transplantation: Official Journal of the American Society of Transplantation and the American Society of Transplant Surgeons 18, 期 5 (2018年5月): 1110–21. https://doi.org/10.1…
human LO2 cell line	无	12 h	4h	LC3 and Beclin-1	downregulation of HMGB1	detrimental	无	Li, M., G. Peng, Q. Ye, Y. Wang, Y. Xiong, R. Wang和Z. Yang. 《High-Mobility Group Box 1 Protein Regulates Autophagy in LO2 Cells Following Anoxia-Reoxygenation Injury》. Transplantation Proceedings 50, 期 5 (2018年6月): 1532–37. https://doi.org/10.1016/j.transproceed.2018.03.002.
human liver cells lines QSG-7701 and LO2;Male Balb/c mice	无	24 h(in vitro);60 min(in vivo)	2 h(in vitro);4h,12h,and 24h(in vivo)	JNK1 signaling pathway	Hydrogen sulfide (H2S)	protective	3MA	Cheng, Ping, Fan Wang, Kan Chen, Miao Shen, Weiqi Dai, Ling Xu, Yan Zhang, 等. 《Hydrogen Sulfide Ameliorates Ischemia/Reperfusion-Induced Hepatitis by Inhibiting Apoptosis and Autophagy Pathways》. Mediators of Inflammation 2014 (2014年): 935251. https://doi.org/10.1155/2014/935251.
human hepatic cell line HL7702;male C57BL/6 mice	无	0,1,2,4,6,and 8h（in vitro)；60 min(in vivo)	0,1,2,4,6,and 8h（in vitro)；6,12,and 24 h(in vivo)	AMPK/mTOR/ULLK1 signalling pathways	Interleukin 37 (IL37)	detrimental	3-methyladenine (3-MA)	Chen, Qing-Song, Ai Shen, Jiang-Wen Dai, Ting-Ting Li, Wei-Feng Huang, Kun Shi, Yi Deng, Long Pan, Xu-Fu Wei和Zhong-Jun Wu. 《IL37 Overexpression Inhibits Autophagy and Apoptosis Induced by Hepatic Ischemia Reperfusion Injury via Modulating AMPK/MTOR/ULLK1 Signalling Pathways》. Life Sciences 276 (2021年7月1日): 119424. https://doi.org/10.1016/j.lfs.2021.119424.
rats Hepatocytes;Male Sprague-Dawley rats	无	6h(in vitro);60 min(in vivo)	3h(in vitro);1,4h(in vivo)	Ca2þ overload,calpain 1 and 2 activation	heme oxygenase-1 (HO-1)	protective	chloroquine，wortmannin	Yun, Nari, Hong-Ik Cho和Sun-Mee Lee. 《Impaired Autophagy Contributes to Hepatocellular Damage during Ischemia/Reperfusion: Heme Oxygenase-1 as a Possible Regulator》. Free Radical Biology & Medicine 68 (2014年3月): 168–77. https://doi.org/10.1016/j.freeradbiomed.2013.12.014.
Male inbred Lewis rats	fatty livers	60 min	30 min, 6, 24, and 48 h.	glycogen synthase kinase 3b (GSK3b) and extracellular signal-regulated kinases (ERK1/2) pathways	Lithium chloride	protective	无	Kan, Chunyi, Anding Liu, Haoshu Fang, Olaf Dirsch, Uta Dahmen和Michael Boettcher. 《Induction of Autophagy Reduces Ischemia/Reperfusion Injury in Steatotic Rat Livers》. The Journal of Surgical Research 216 (2017年8月): 207–18. https://doi.org/10.1016/j.jss.2017.04.012.
male C57 mice	无	90 min	1, 3, 6, 12, 24 h, and 72 h	NLRP3	ATP6V0D2	protective	无	Wang, Ziyi, Hao Wang, Xuejiao Chen, Sheng Han, Yulin Zhu, Hanhua Wang, Feng Cheng和Liyong Pu. 《Inhibiting ATP6V0D2 Aggravates Liver Ischemia-Reperfusion Injury by Promoting NLRP3 Activation via Impairing Autophagic Flux Independent of Notch1/Hes1》. Journal of Immunology Research 2021 (2021年3月29日): 6670495. https://doi.org/10.1155/2021/6670495.
AML12 cells;C57BL/6 mice (WT and IRF-1 KO)	无	90 min(in vitro);90 min(in vivo)	12 h(in vitro);2, 6, 12 or 24 h(in vivo)	HMGB1 release	Interferon regulatory factor 1(IRF-1)（detrimental）	detrimental	无	Cui, Zilin, Shipeng Li, Zirong Liu, Yamin Zhang和Haiming Zhang. 《Interferon Regulatory Factor 1 Activates Autophagy to Aggravate Hepatic Ischemia-Reperfusion Injury by Increasing High Mobility Group Box 1 Release》. Cellular Physiology and Biochemistry: International Journal of Experimental Cellular Physiology, Biochemistry, and Pharmacology 48, 期 1 (2018年): 328–38. https://doi.org/10.1159/00049173…
Male C57BL/6J mice (WT and IRF-1 KO)	无	60 min	3h,6h,12h,24h	β-catenin	Interferon regulatory factor 1(IRF-1)（detrimental）	detrimental	3-MA	Yan, Bing, Jing Luo, Christof Kaltenmeier, Qiang Du, Donna B. Stolz, Patricia Loughran, Yihe Yan, Xiao Cui和David A. Geller. 《Interferon Regulatory Factor-1 (IRF1) activates autophagy to promote liver ischemia/reperfusion injury by inhibiting β-catenin in mice》. PLoS ONE 15, 期 11 (2020年11月2日): e0239119. https://doi.org/10.1371/journal.pone.0239119.
AML12 cells;C57BL/6 mice (WT and IRF-1 KO)	无	90 min(in vitro);90 min(in vivo)	12 h(in vitro);2, 6, 12 or 24 h(in vivo)	P38/P62 pathway	Interferon regulatory factor 1(IRF-1)（detrimental）	detrimental	无	Yu, Yao, Shipeng Li, Zhen Wang, Jindan He, Yijie Ding, Haiming Zhang, Wenli Yu, 等. 《Interferon Regulatory Factor-1 Activates Autophagy to Aggravate Hepatic Ischemia-Reperfusion Injury via the P38/P62 Pathway in Mice》. Scientific Reports 7 (2017年3月7日): 43684. https://doi.org/10.1038/srep43684.
L02 cells;Male Sprague Dawley rats	无	4h(in vitro); 90 min(in vivo)	6h(in vitro);24h(in vivo)	IRE1–RACK1– AMPK axis	ER stress preconditioning	protective	无	Liu, Dong, Xing Liu, Ti Zhou, William Yao, Jun Zhao, Zhigang Zheng, Wei Jiang, 等. 《IRE1-RACK1 Axis Orchestrates ER Stress Preconditioning-Elicited Cytoprotection from Ischemia/Reperfusion Injury in Liver》. Journal of Molecular Cell Biology 8, 期 2 (2016年4月): 144–56. https://doi.org/10.1093/jmcb/mjv066.
rat hepatocytes;Male inbred Sprague-Dawley rats	steatotic liver	6h(in vitro);60 min(in vivo)	2h(in vitro);6 h(in vivo)	HO-1/ calpain 2 signaling	Ischemic preconditioning	protective	3-MA	Liu, Anding, Enshuang Guo, Jiankun Yang, Renlong Li, Yan Yang, Shenpei Liu, Jifa Hu, 等. 《Ischemic preconditioning attenuates ischemia/reperfusion injury in rat steatotic liver: role of heme oxygenase-1-mediated autophagy》. Oncotarget 7, 期 48 (2016年11月10日): 78372–86. https://doi.org/10.18632/oncotarget.13281.
patients	fatty liver			beclin-1 and LC3	Ischemic preconditioning	protective	无	Degli Esposti, D., M. Sebagh, P. Pham, M. Reffas, C. Poüs, C. Brenner, D. Azoulay和A. Lemoine. 《Ischemic Preconditioning Induces Autophagy and Limits Necrosis in Human Recipients of Fatty Liver Grafts, Decreasing the Incidence of Rejection Episodes》. Cell Death & Disease 2 (2011年1月13日): e111. https://doi.org/10.1038/cddis.2010.89.
Male inbred Lewis rats	无	60min	0.5,6,24h	Heme oxygenase-1 (HO-1)	Ischemic Preconditioning	protective	wortmannin	Liu, Anding, Haoshu Fang, Weiwei Wei, Olaf Dirsch和Uta Dahmen. 《Ischemic Preconditioning Protects against Liver Ischemia/Reperfusion Injury via Heme Oxygenase-1-Mediated Autophagy》. Critical Care Medicine 42, 期 12 (2014年12月): e762-771. https://doi.org/10.1097/CCM.0000000000000659.
Male wild-type C57BL/6 mice	无	90 min	6h	AMPK/mTORC1 signaling pathway	Isoflurane Preconditioning	protective	3-MA	Rao, Zhuqing, Xiongxiong Pan, Hui Zhang, Jie Sun, Jingjin Li, Ting Lu, Mei Gao, Siying Liu, Dan Yu和Zhengnian Ding. 《Isoflurane Preconditioning Alleviated Murine Liver Ischemia and Reperfusion Injury by Restoring AMPK/MTOR-Mediated Autophagy》. Anesthesia and Analgesia 125, 期 4 (2017年10月): 1355–63. https://doi.org/10.1213/ANE.0000000000002385.
C57BL/6 mice	无	90 min	1, 6, or 24 h	ULK1	Gsk3 aS21A	protective	3-MA	Ni, Ming, Haoming Zhou, Jing Zhang, Dan Jin, Tianfei Lu, Ronald W. Busuttil, Jerzy W. Kupiec-Weglinski, Xuehao Wang和Yuan Zhai. 《Isoform- and Cell Type-Specific Roles of Glycogen Synthase Kinase 3 N-Terminal Serine Phosphorylation in Liver Ischemia Reperfusion Injury》. Journal of Immunology (Baltimore, Md.: 1950) 205, 期 4 (2020年8月15日): 1147–56. https://doi.org/10.4049/jimmunol.2000397.
human hepatic cell line 7702;Syngeneic male lewis rats	liver transplantation	24h(in vitro);35 min(in vivo)	6h(in vitro);48, 72 h(in vivo)	HMGB1-induced p-38 activation	Isoglycyrrhizinate magnesium	protective	无	Zhang等, 《Isoglycyrrhizinate Magnesium Enhances Hepatoprotective Effect of FK506 on Ischemia-Reperfusion Injury Through HMGB1 Inhibition in a Rat Model of Liver Transplantation》.
male Sprague Dawley (SD) rats	无	60 min	24 h	PPAR-γ pathway	Limb remote ischemic preconditioning(RIPC)	protective	PPAR-γ inhibitor, T0070907	Ruan, Wei, Qing Liu, Chan Chen, Suobei Li和Junmei Xu. 《[Limb remote ischemic preconditioning attenuates liver ischemia reperfusion injury by activating autophagy via modulating PPAR-γ pathway]》. Zhong Nan Da Xue Xue Bao. Yi Xue Ban = Journal of Central South University. Medical Sciences 41, 期 9 (2016年9月28日): 918–28. https://doi.org/10.11817/j.issn.1672-7347.2016.09.006.
mouse hepatocytes;Male C57BL/6 mice	无	60min	1, 3, 6, and 24 h	miR-20b-5p/ATG7 axis	lncRNA HOTAIR	protective	无	Tang, Bing, Naren Bao, Guannan He和Junke Wang. 《Long Noncoding RNA HOTAIR Regulates Autophagy via the MiR-20b-5p/ATG7 Axis in Hepatic Ischemia/Reperfusion Injury》. Gene 686 (2019年2月20日): 56–62. https://doi.org/10.1016/j.gene.2018.10.059.
Male C57BL/6 mice	无	60 min	0,1,5,24h	mTOR signaling	Melatonin	detrimental	chloroquine (CQ)	Kang, Jung-Woo, Hong-Ik Cho和Sun-Mee Lee. 《Melatonin Inhibits MTOR-Dependent Autophagy during Liver Ischemia/Reperfusion》. Cellular Physiology and Biochemistry: International Journal of Experimental Cellular Physiology, Biochemistry, and Pharmacology 33, 期 1 (2014年): 23–36. https://doi.org/10.1159/000356647.
AML12 cell line;Male C57BL/6 mice	无	10h(in vitro);90min(in vivo)	2, 6, 12, or 24 h(in vitro);2, 6, 12, or 24 h(in vivo)	Stat3	high levels of miR-17 expression（detrimental）	detrimental	3-MA	Li, Shipeng, Jianjun Zhang, Zhen Wang, Tengfei Wang, Yao Yu, Jindan He, Haiming Zhang, Tao Yang和Zhongyang Shen. 《MicroRNA-17 Regulates Autophagy to Promote Hepatic Ischemia/Reperfusion Injury via Suppression of Signal Transductions and Activation of Transcription-3 Expression》. Liver Transplantation: Official Publication of the American Association for the Study of Liver Diseases and the Internat…
AML12 cell line;Male C57BL/6 mice	无	60min(in vitro);90min(in vivo)	12h(in vitro);2, 6, 12, or 24 h(in vivo)	mTOR signaling pathway	MicroRNA-101	detrimental	3-MA	Song, Hu, Chenyang Du, Xingxing Wang, Jianjun Zhang和Zhongyang Shen. 《MicroRNA-101 Inhibits Autophagy to Alleviate Liver Ischemia/Reperfusion Injury via Regulating the MTOR Signaling Pathway》. International Journal of Molecular Medicine 43, 期 3 (2019年3月): 1331–42. https://doi.org/10.3892/ijmm.2019.4077.
BRL-3A cells;Male C57BL/6 N mice	无	12h(in vitro);60min(in vivo)	6h(in vitro);6h(in vivo)	Rab7-mediated autophagosomes-lysosomes fusion	Mild hypothermia pretreatment	protective	Chloroquine (CQ)	Liu, Anxiong, Wei Wang, Zhongshan Lu, Zhongzhong Liu, Wei Zhou, Zibiao Zhong和Qifa Ye. 《Mild Hypothermia Pretreatment Extenuates Liver Ischemia-Reperfusion Injury through Rab7-Mediated Autophagosomes-Lysosomes Fusion》. Biochemical and Biophysical Research Communications 550 (2021年4月23日): 15–21. https://doi.org/10.1016/j.bbrc.2021.02.125.
Male Sprague Dawley rats	无	90 min	24 h	Beclin‐1	MSCs‐derived exosome reinforced with miR‐20a	detrimental	无	Wang, Ziyi, Sheng Han, Xuejiao Chen, Xiangdong Li, Nan Xia和Liyong Pu. 《Eva1a Inhibits NLRP3 Activation to Reduce Liver Ischemia-Reperfusion Injury via Inducing Autophagy in Kupffer Cells》. Molecular Immunology 132 (2021年4月): 82–92. https://doi.org/10.1016/j.molimm.2021.01.028.
AML12 cells;Male C57BL/6 mice	无	60min(in vitro);90 min(in vivo)	12h(in vitro);2, 6, 12, and 24 h(in vivo)	Atg12-Atg5 conjugate	miR-30b	detrimental	3-MA	miR-30b inhibits autophagy to alleviate hepatic ischemiareperfusion injuryvia decreasing the Atg12-Atg5 conjugate
AML12 cell line;Male C57 mic	无	60min(in vitro);30 or 28min(in vivo)	2, 6, 12, and 24 h(in vitro);2, 6, 12, and 24 h(in vivo)	phosphoglycerate mutase family member 5 (PGAM5)	MiR‐330‐3p	detrimental	Bafilomycin A1	MiR‐330‐3p suppresses phosphoglycerate mutase family member 5 ‐inducted mitophagy to alleviate hepatic ischemia‐reperfusion injury	参照肾脏缺血再灌注损伤的动物模型是否可靠？
HuH7 cells；male C57BL/6 mice	steatotic liver	30 min(in vitro);20 min(in vivo)	2 h(in vitro);24 h(in vivo)	LC3 II, ATG7, beclin-1, HMGB1, and p62	3-MA，bafilomycin A1,Ex4	detrimental	3-MA，bafilomycin A1,Ex4	Mitigation of autophagy ameliorates hepatocellular damage following ischemia-reperfusion injury in murine steatotic liver
Mice	无	45min	6h	mPTP	mPTP	dual	无	Mitochondrial Permeability Uncouples Elevated Autophagy and Lifespan Extension
L02 hepatocytes；male C57BL/6 mice	无	24h(in vitro);90 min(in vivo)	4h(in vitro);6,24h(in vivo)	Parkin and PINK1，AMPKα pathway	MSCs	protective	3-MA	MSCs ameliorate hepatocellular apoptosis mediated by PINK1-dependent mitophagy in liver ischemia/reperfusion injury through AMPKα activation
Male Balb/c mice	无	40 min	6,12,24h	ROS/JNK/Bcl-2 Pathway	N-acetylcysteine (NAC)	detrimental	N-acetylcysteine (NAC)	N-Acetylcysteine Attenuates Ischemia-ReperfusionInduced Apoptosis and Autophagy in Mouse Liver via Regulation of the ROS/JNK/Bcl-2 Pathway
Male C57BL/6 mice	无	60 min	5 h	SIRT-1/FOXO3a	Nobiletin	protective	SIRT-1 inhibitor（EX-527）	Nobiletin ameliorates hepatic ischemia and reperfusion injury through the activation of SIRT-1/FOXO3a-mediated autophagy and mitochondrial biogenesis
AML12 cell line；Male C57BL/6 mice	无	90 min(in vitro);60 min(in vivo)	12h(in vitro);2, 6, 12, and 24 h(in vivo)	Atg5 activation	NOD1（detrimental）	detrimental	NOD1 siRNA	NOD1 activates autophagy to aggravate hepatic ischemia‐reperfusion injury in mice
male Wistar rats	无	60 min	24 h	Nurr-1/GDNF/AKT trajectory	carvedilol and/or morin hydrate	protective	无	Novel peripheral role of Nurr-1/GDNF/AKT trajectory in carvedilol and/or morin hydrate hepatoprotective effect in a model of hepatic ischemia/ reperfusion
Rats	无	60 min	24 h	HO-1	Octreotide	protective	3-MA;SnPP(HO-1 antagonist)	Octreotide protects against hepatic ischemia/ reperfusion injury via HO-1-mediated autophagy
C57BL/6 mice	orthotopic liver transplantation (OLT)	12h(cold);90 min(warm)	6,24h(cold);6h(warm)	CREB-KLF4 axis	pituitary adenylate cyclase-activating polypeptide (PACAP)	protective	3-MA	PACAP neuropeptide promotes Hepatocellular Protection via CREB-KLF4 dependent autophagy in mouse liver Ischemia Reperfusion Injury
Male Wistar rats	liver transplantation	24（cold）	15,30,60,120min,0-10d	PI3K	wortmannin or LY294002	detrimental	wortmannin or LY294002	Participation of autophagy in the initiation of graft dysfunction after rat liver transplantation
HepG2 cells;	无	2h	2h	LC3;p62	polyethylene glycol 35 kDa (PEG35)	protective	无	PEG35 as a Preconditioning Agent against Hypoxia/Reoxygenation Injury
Mouse hepatocytes;male C57BL/6 mice	无	90 min(in vitro);90min(in vivo)	2 h(in vitro);2h(in vivo)	PINK1-Parkin pathways	PINK1 Activation and Translocation	protective	无	PINK1 Activation and Translocation to Mitochondria-Associated Membranes Mediates Mitophagy and Protects Against Hepatic Ischemia/Reperfusion Injury
hepatocytes；C56BL/6 mice	无	4h(in vitro);60 min(in vivo)	4h(in vitro);6h(in vivo)	NLRP3 inflammasome	PINK1/Parkin	protective	3-MA；chloroquine (CQ)	PINK1-mediated mitophagy protects against hepatic ischemia/reperfusion injury by restraining NLRP3 inflammasome activation
Male Sprague-Dawley rats	Liver transplantation	24 h(cold)	2 h	AMPK	polyethylene glycol 35 (PEG-35)	detrimental	无	Polyethylene glycol rinse solution: An effective way to prevent ischemia-reperfusion injury
male Sprague-Dawley rats	OLT	1h(cold)	1,2,6h	calpain,ROS	retrograde reperfusion (RTR)	protective	chloroquine (CQ)	Protective Effect of Retrograde Reperfusion Against Hepatic Autophagy Impairment in Rat Liver Transplantation
hepatic Chang Liver cells	无	24h	6h	ULK1,beclin-1,LC3	ulinastatin	protective	3‐MA	Protective effect of ulinastatin on hepatic ischemia reperfusion injury through autophagy activation in Chang liver cells
male BALB/c mice	无	45 min	2, 8, or 24 h	ERK/NF-κB pathway	levo-tetrahydropalmatine (L-THP)	detrimental	无	Protective effects of levo-tetrahydropalmatine on hepatic ischemia/ reperfusion injury are mediated by inhibition of the ERK/NF-κB pathway
L02 cells；Male C57BL/6 mice	无	12 h(in vitro);60min(in vivo)	2h(in vitro);6,24,48h(in vivo)	PINK1/PARKIN pathway	Pterostilbene	protective	无	Pterostilbene alleviates liver ischemia/reperfusion injury via PINK1-mediated mitophagy
male C57BL/6 mice	无	90min	6h	mTORC2-Akt signaling pathway	Rapamycin	protective	CQ，3-MA	Rapamycin protection of livers from ischemia and reperfusion injury is dependent on both autophagy induction and mammalian target of rapamycin complex 2-Akt activation
male Sprague-Dawley rats	无	60 min	0, 2, 6, 12, and 24 h	LC3 and Beclin-1	Remote Ischemic Preconditioning (RIPC)	protective		Remote Ischemic Preconditioning Attenuates Hepatic Ischemia/Reperfusion Injury after Hemorrhagic Shock by Increasing Autophagy
AML12 cell line;Male ICR mice	无	1 h(in vitro);45 min(in vivo)	2, 6, 12, or 24 h(in vitro);0.5, 2, 6, 12, 24, 48, and 72 h(in vivo)	ERK1/2 and p38-MAPK	Remote Ischemic Preconditioning (RIPC)	protective	inhibiter of HO-1（Znpp）	Remote Ischemic Preconditioning Protects against Liver Ischemia-Reperfusion Injury via Heme Oxygenase-1Induced Autophagy
Male C57BL/6 mice	无	90 min	6,20 h	Foxo3/p-Akt/Foxo1 signaling	retinoic acid receptor α (RARα)	protective	LE540(a RARα inhibitor)	Retinoic acid receptor α promotes autophagy to alleviate liver ischemia and reperfusion injury
hepatocytes;male C57BL/6 mice	无	4 h(in vitro);90 min(in vivo)	0,1,2 h(in vitro);0,h,4 h(in vivo)	Rictor/mTORC2 axis	Rictor	protective	SB203580	Rictor Deficiency Aggravates Hepatic Ischemia/Reperfusion Injury in Mice by Suppressing Autophagy and Regulating MAPK Signaling
male albino rats	无	30 min	6 h	ERK- and PI3K/ AKT-mTOR pathways	Rimonabant	protective		Rimonabant ameliorates hepatic ischemia/reperfusion injury in rats: Involvement of autophagy via modulating ERK- and PI3K/AKT-mTOR pathways
Male C57BL/6 mice	无	60 min	3 h	ERK activation	necroptosis（detrimental）	protective	CQ	Role of necroptosis in autophagy signaling during hepatic ischemia and reperfusion
Male Balb/c mice	无	45 min	2, 8, and 24 h	MAPK	salidroside pretreatment	detrimental	salidroside	Salidroside pretreatment attenuates apoptosis and autophagy during hepatic ischemia-reperfusion injury by inhibiting the mitogen-activated protein kinase pathway in mice
L02 cells	无	0-50h	0-50h	STAT3 signal pathway	IL-6 rs1800796 single nucleotide polymorphisms (IL-6 SNPs)	protective		Single nucleotide polymorphisms in interleukin-6 attenuates hepatocytes injury in hypoxia/re-oxygenation via STAT3 signal pathway mediated autophagy
cell line HL-7702；Male mice	无	2h(in vitro);1 h(in vivo)	2, 4, 8, 12, or 24 h(in vitro);2, 4, 8, 12, or 24 h(in vivo)	NF-κB and MAPK signaling pathway	Silent information regulator 6 (SIRT6)	protective		SIRT6 protects against hepatic ischemia/reperfusion injury by inhibiting apoptosis and autophagy related cell death
Male Sprague-Dawley rats	OLT	8h(cold)	24 h	mTOR signaling pathway	trimetazidine	protective		Sirtuin 1 in rat orthotopic liver transplantation: An IGL-1 preservation solution approach
H4IIE hepatoma cells and rat primary hepatocytes；C57BL/6 mice.	无	6h(in vitro);60min(in vivo)	1,2,4,6,24h(in vitro);24 h(in vivo)	mtMP	Sirtuin 1 (SIRT1)	protective		Sirtuin 1 Stimulation Attenuates Ischemic Liver Injury and Enhances Mitochondrial Recovery and Autophagy
human liver tissue;mouse hepatocytes;mice	无	0,1,2,4h(in vitro);0,30,45min(in vivo)，15min(human)	5,60,120min(in vitro);20(in vivo);15min(human)	LC3	Sirtuin 1 (SIRT1)	protective	CQ	Sirtuin 1 suppresses mitochondrial dysfunction of ischemic mouse livers in a mitofusin 2-dependent manner
male C57BL/6 mice	无	60 min	0, 4, 8, 12, and 24 h	AMPK-mTOR-ULK1 signalling pathway	Spermidine	protective		Spermidine ameliorates liver ischaemia-reperfusion injury through the regulation of autophagy by the AMPK-mTOR-ULK1 signalling pathway
AML12 cell line;Male C57BL/6 mice	无	60min(in vitro);60min(in vivo)	2,12h(in vitro);0, 2, 6, 12 and 24 h(in vivo)	Stat3-Atg5 signal axis	Stat3	protective	bafilomycin，HO 3867 or siStat3	Stat3-Atg5 signal axis inducing autophagy to alleviate hepatic ischemia-reperfusion injury
Sprague‑Dawley (SD) rats	OLT	24h	0, 6, 12, 24 and 48 h	AKT/mTOR pathways	Suberoylanilide hydroxamic acid (SAHA)	protective	CQ	Suberoylanilide hydroxamic acid alleviates orthotopic liver transplantation-induced hepatic ischemia-reperfusion injury by regulating the AKT/GSK3β/NF-κB and AKT/mTOR pathways in rat Kupffer cells
Male C57BL/6 mice	无	60 min	0.5,1.5,3,6,12,24,48h	MEK/ERK/mTOR pathway	Tanshinone IIA	protective		Tanshinone IIA activates autophagy to reduce liver ischemia-reperfusion injury by MEK/ERK/mTOR pathway
Male albino rats	无	30 min	24h	AMPK/PI3K/AKT/mTOR/ULK1 and Keap1/Nrf2 signaling pathways	octreotide vs. melatonin	protective	compound C (AMPK inhibitor, CC)	Targeting autophagy to modulate hepatic ischemia/reperfusion injury: A comparative study between octreotide and melatonin as autophagy modulators through AMPK/PI3K/AKT/mTOR/ULK1 and Keap1/Nrf2 signaling pathways in rats
Male C57BL/6 mice	无	90 min or 30min	0h, or 1h, or 6h	functional dichotomy of ER	4-phenylbutyrate (4-PBA)，Rapamycin	dual	3-MA，Chloroquine (CQ)	The Dichotomy of Endoplasmic Reticulum Stress Response in Liver Ischemia-Reperfusion Injury
Male BALB/C mice	无	60 min	2, 8 and 24 h	JAK2/STAT1 pathway	Fucoidan	detrimental		The natural product fucoidan ameliorates hepatic ischemia-reperfusion injury in mice
Male Balb/c mice	无	45 min	3, 6, and 24 h	PI3K/Akt pathway	shikonin	detrimental		The protective effects of shikonin on hepatic ischemia/reperfusion injury are mediated by the activation of the PI3K/Akt pathway
patients LEC;Black C57/B6 mice	无	24h(in vitro);90 min(in vivo)	24 h(in vitro);6h(in vivo)	ATG7	ROS	protective	ATG7 siRNA;NAC	The Reactive Oxygen Species-Mitophagy Signaling Pathway Regulates Liver Endothelial Cell Survival During Ischemia/Reperfusion Injury
Male C57BL/6 mice	无	4 h(in vitro);90 min(in vivo)	24 h(in vitro);6h(in vivo)		Hydrogen sulphide (H2S)；rapamycin	protective	3-MA	The role of AKT1 and autophagy in the protective effect of hydrogen sulphide against hepatic ischemia/reperfusion injury in mice
mice hepatocytes；Male C57BL/6 mice	无	4 h(in vitro);90min(in vivo)	2 h(in vitro);0, 6, 12 h(in vivo)	Nrf2/HO-1 pathway	CDDO-imidazole (CDDO-Im)	protective	3-MA，Chloroquine (CQ)	The triterpenoid CDDO-imidazolide ameliorates mouse liver ischemia-reperfusion injury through activating the Nrf2/HO-1 pathway enhanced autophagy
male C57BL/6 mice	无	60min	0.5, 1.5, 3, 6, 12, 24, and 48 h	MEK/ERK/mTORC1 axis	tri-iodothyronine (T3)	protective		Tri-iodothyronine preconditioning protects against liver ischemia reperfusion injury through the regulation of autophagy by the MEK/ERK/mTORC1 axis
mice	无	90 min	6h	ER stress	Vitamin D receptor(VDR)	protective	chloroquine (CQ)	Vitamin D receptor alleviates hepatic ischemia and reperfucion injury by mediating endoplasmic reticulum stress through autophagy
hepatocytes；male Sprague-Dawley rats	age-dependent	20h(in vitro);60 min(in vivo)	2h(in vitro);6 h(in vivo)	AMPK/ULK1 signaling	Young plasma	protective	chloroquine (CQ)；3-MA；wortmannin	Young plasma attenuates age-dependent liver ischemia reperfusion injury
buffalo rat liver (BRL) cells	无	60min	0, 3, 6 and 12 h	HO-1	hemin	protective	inhibiter of HO-1（Znpp）	ZnPP reduces autophagy and induces apoptosis, thus aggravating liver ischemia/reperfusion injury in vitro
